# Supplementary material for: Genome Wide Identification, Evolutionary, and Expression Analysis of VQ Genes from Two Pyrus Species
Source: Genes (Basel). 2018 Apr 23;9(4):224. doi: 10.3390/genes9040224 (PMC5924566; doi:10.3390/genes9040224)
Supplement: Supplementary file 1 [file genes-09-00224-s001.zip]

Archive with 9 entries (9 files):
- Table S6.xlsx
- Figure S1.tif
- Figure S2.tif
- Table S1.xlsx
- Table S2.xlsx
- Table S3.xlsx
- Table S4.xlsx
- Table S5.xlsx
- Supplementary Data 1. Scripts.docx
