# Supplementary material for: Genome Wide Identification, Evolutionary, and Expression Analysis of VQ Genes from Two Pyrus Species
Source: Genes (Basel). 2018 Apr 23;9(4):224. doi: 10.3390/genes9040224 (PMC5924566; doi:10.3390/genes9040224)
Supplement: Supplementary file 1 [file genes-09-00224-s001.zip › Table S6.xlsx]

## Sheet: Sheet1
Table S6 Divergence analysis of orthologous VQ motif-containing gene pairs among P. bretschneideri and P. communis.
No.	Gene1	Gene2	Gene expression	r-value
1	PbrVQ28	PcpVQ5	Divergent	-0.358061
2	PbrVQ6	PcpVQ12	Divergent	0.141149
3	PbrVQ24	PcpVQ8	Divergent	-0.238578
4	PbrVQ32	PcpVQ26	Divergent	-0.178679
5	PbrVQ38	PcpVQ5	Divergent	-0.276962
6	PbrVQ9	PcpVQ9	ongoing divergent	0.434605
7	PbrVQ12	PcpVQ5	Divergent	-0.00509619
8	PbrVQ12	PcpVQ11	Divergent	0.199123
9	PbrVQ8	PcpVQ6	ongoing divergent	0.481259
10	PbrVQ34	PcpVQ24	Divergent	-0.285093
11	PbrVQ34	PcpVQ28	Non-divergent	0.715061
12	PbrVQ16	PcpVQ5	Divergent	-0.767809
