# Supplementary material for: Genome Wide Identification, Evolutionary, and Expression Analysis of VQ Genes from Two Pyrus Species
Source: Genes (Basel). 2018 Apr 23;9(4):224. doi: 10.3390/genes9040224 (PMC5924566; doi:10.3390/genes9040224)
Supplement: Supplementary file 1 [file genes-09-00224-s001.zip › Table S1.xlsx]

## Sheet: Sheet1
Table S1: Primers in this study.
Primer name	Sequence (5'-3')
PbrVQ12-F	GCTCCAACAGCAGCACAAG
PbrVQ12-R	GGTTCGGATCTGGTGTAGGG
PbrVQ8-F	ATAATGATGCAAGGCAACAACC
PbrVQ8-R	TTCCTGTGATGGCGAACCA
PbrVQ26-F	AATCTCCGCCTTGCTCAGTAA
PbrVQ26-R	TGGTGAGCCTGGATGATAACG
PbrVQ17-F	CCTTCGCTCGTGACACCAA
PbrVQ17-R	CGGCATGAACAAATCGTCAGA
PcpVQ5-F	CTCCAACAGCAGCACAACC
PcpVQ5-R	TCTGGTGTAGGGTATAGGAGGA
PcpVQ8-F	AACTTCAGAGACCTCGTCCAG
PcpVQ8-R	GACTTGTGGGTGCTTTAGGG
PcpVQ12-F	GCAGAGAACACCATCTAGTAGG
PcpVQ12-R	ACTTCCTGTTGGAGTGAGCT
PcpVQ6-F	TAATGACGCAAGGCAACAACC
PcpVQ6-R	TTCCTGTGATGGCGAACCA
PcpVQ28-F	TCTTCTACTCCTGCTTCAATGT
PcpVQ28-R	AGCTCGGGTGATCTAAACC
PcpVQ24-F	CCATGTCCAGCAACCCTAATG
PcpVQ24-R	GGTGGCATCAGAGACTTGGT
PcpVQ26-F	AACCATCCAACCAACAAAGGG
PcpVQ26-R	AACCGCAGGCTTCTTCCAT
PcpVQ9-F	CGATTCGATCCCGGTTTACTTG
PcpVQ9-R	AGTGTTGTGGTAGTGGGTGG
PcpVQ11-F	GCTCCAACAGCAGCACAAG
PcpVQ11-R	GGTTCGGATCTGGTGTAGGG
