# Supplementary material for: Genome Wide Identification, Evolutionary, and Expression Analysis of VQ Genes from Two Pyrus Species
Source: Genes (Basel). 2018 Apr 23;9(4):224. doi: 10.3390/genes9040224 (PMC5924566; doi:10.3390/genes9040224)
Supplement: Supplementary file 1 [file genes-09-00224-s001.zip › Table S2.xlsx]

## Sheet: Sheet1
Table S2. Ka/Ks analysis of between paralogous VQ motif-containing gene pairs in Pyrus
No.	Gene1	Gene2	Ks	Ka	Ka/Ks
1(W)	PbrVQ30	PbrVQ37	0	0.001	NA
2(W)	PbrVQ7	PbrVQ38	0.0052	0	0
3(W)	PbrVQ39	PbrVQ22	0.009	0.0014	0.155556
4(W)	PbrVQ11	PbrVQ14	0.1055	0.1435	1.36019
5(W)	PbrVQ13	PbrVQ5	0.1442	0.0871	0.604022
6(W)	PbrVQ2	PbrVQ29	0.1481	0.0674	0.455098
7(W)	PbrVQ2	PbrVQ27	0.1481	0.0729	0.492235
8(W)	PbrVQ8	PbrVQ22	0.1483	0.0243	0.163857
9(W)	PbrVQ39	PbrVQ8	0.1591	0.0229	0.143935
10(W)	PbrVQ4	PbrVQ20	0.1628	0.0757	0.464988
11(W)	PbrVQ31	PbrVQ9	0.171	0.0773	0.452047
12(W)	PbrVQ9	PbrVQ36	0.171	0.0073	0.0426901
13(W)	PbrVQ34	PbrVQ10	0.1803	0.0607	0.336661
14(W)	PbrVQ28	PbrVQ16	0.1952	0.0302	0.154713
15(W)	PbrVQ26	PbrVQ30	0.2066	0.0512	0.247822
16(W)	PbrVQ7	PbrVQ12	0.2158	0.0311	0.144115
17(W)	PbrVQ19	PbrVQ21	0.2162	0.1079	0.499075
18(W)	PbrVQ12	PbrVQ38	0.2227	0.0311	0.13965
19(W)	PbrVQ12	PbrVQ28	0.9486	0.3802	0.400801
20(W)	PbrVQ12	PbrVQ16	1.1072	0.4234	0.382406
21(W)	PbrVQ7	PbrVQ16	1.1229	0.3655	0.325496
22(W)	PbrVQ7	PbrVQ28	1.1659	0.3778	0.324042
23(W)	PbrVQ1	PbrVQ18	1.2273	1.3167	1.07284
24(W)	PbrVQ20	PbrVQ23	2.0923	0.6358	0.303876
25(W)	PbrVQ31	PbrVQ11	2.1362	0.784	0.367007
26(W)	PbrVQ9	PbrVQ30	2.7336	0.7145	0.261377
27(W)	PbrVQ10	PbrVQ6	3.4108	0.6454	0.189222
28(W)	PbrVQ4	PbrVQ23	4.7616	0.6028	0.126596
29(W)	PbrVQ12	PbrVQ25	NA	0.7565	NA
30(W)	PbrVQ28	PbrVQ25	NA	0.717	NA
31(W)	PbrVQ34	PbrVQ17	NA	0.8409	NA
32(W)	PbrVQ7	PbrVQ25	NA	0.7977	NA
33(W)	PcpVQ5	PcpVQ11	0.2253	0.0338	0.150022
34(W)	PcpVQ28	PcpVQ24	0.1314	0.0533	0.405632
35(W)	PcpVQ16	PcpVQ23	0.1489	0.0628	0.42176
36(W)	PcpVQ9	PcpVQ21	0.1882	0.0767	0.407545
37(W)	PcpVQ7	PcpVQ17	0.1885	0.0842	0.446684
38(W)	PcpVQ15	PcpVQ2	0.4423	0.2145	0.484965
39(W)	PcpVQ23	PcpVQ7	3.0483	0.5725	0.18781
40(W)	PcpVQ23	PcpVQ17	3.0553	0.6365	0.208327
NA indicates no result; W indicates WGD/segmental event
The synonymous (Ks) and non-synonymous (Ka) substitution rates between gene duplicate pairs were calculated by PAML.
