# Supplementary material for: Genome Wide Identification, Evolutionary, and Expression Analysis of VQ Genes from Two Pyrus Species
Source: Genes (Basel). 2018 Apr 23;9(4):224. doi: 10.3390/genes9040224 (PMC5924566; doi:10.3390/genes9040224)
Supplement: Supplementary file 1 [file genes-09-00224-s001.zip › Table S3.xlsx]

## Sheet: Sheet1
Table S3: Homologous analyses of VQ motif-containing genes between P. bretschneideri and P. communis.
Numblers	Homologous genes
segdup00001(O)	PbrVQ7	PcpVQ5
segdup00002(O)	PbrVQ12	PcpVQ5
segdup00003(O)	PbrVQ28	PcpVQ5
segdup00004(O)	PbrVQ24	PcpVQ8
segdup00005(O)	PbrVQ7	PcpVQ11
segdup00006(O)	PbrVQ33	PcpVQ25
segdup00007(O)	PbrVQ16	PcpVQ5
segdup00008(O)	PbrVQ38	PcpVQ5
segdup00009(O)	PbrVQ39	PcpVQ6
segdup00010(O)	PbrVQ8	PcpVQ6
segdup00011(O)	PbrVQ22	PcpVQ6
segdup00012(O)	PbrVQ32	PcpVQ26
segdup00013(O)	PbrVQ12	PcpVQ11
segdup00014(O)	PbrVQ28	PcpVQ11
segdup00015(O)	PbrVQ38	PcpVQ11
segdup00016(O)	PbrVQ19	PcpVQ19
segdup00017(O)	PbrVQ4	PcpVQ23
segdup00018(O)	PbrVQ21	PcpVQ19
segdup00019(O)	PbrVQ20	PcpVQ23
segdup00020(O)	PbrVQ23	PcpVQ23
segdup00021(O)	PbrVQ1	PcpVQ18
segdup00022(O)	PbrVQ18	PcpVQ18
segdup00023(O)	PbrVQ34	PcpVQ28
segdup00024(O)	PbrVQ34	PcpVQ24
segdup00025(O)	PbrVQ6	PcpVQ12
segdup00026(O)	PbrVQ10	PcpVQ24
segdup00027(O)	PbrVQ31	PcpVQ9
segdup00028(O)	PbrVQ9	PcpVQ9
segdup00029(O)	PbrVQ11	PcpVQ3
segdup00030(O)	PbrVQ36	PcpVQ9
segdup00031(O)	PbrVQ14	PcpVQ3
segdup00032(P)	PbrVQ30	PbrVQ37
segdup00033(P)	PbrVQ7	PbrVQ38
segdup00034(P)	PbrVQ39	PbrVQ22
segdup00035(P)	PbrVQ11	PbrVQ14
segdup00036(P)	PbrVQ13	PbrVQ5
segdup00037(P)	PbrVQ2	PbrVQ29
segdup00038(P)	PbrVQ2	PbrVQ27
segdup00039(P)	PbrVQ8	PbrVQ22
segdup00040(P)	PbrVQ39	PbrVQ8
segdup00041(P)	PbrVQ4	PbrVQ20
segdup00042(P)	PbrVQ31	PbrVQ9
segdup00043(P)	PbrVQ9	PbrVQ36
segdup00044(P)	PbrVQ34	PbrVQ10
segdup00045(P)	PbrVQ28	PbrVQ16
segdup00046(P)	PbrVQ26	PbrVQ30
segdup00047(P)	PbrVQ7	PbrVQ12
segdup00048(P)	PbrVQ19	PbrVQ21
segdup00049(P)	PbrVQ12	PbrVQ38
segdup00050(P)	PbrVQ12	PbrVQ28
segdup00051(P)	PbrVQ12	PbrVQ16
segdup00052(P)	PbrVQ7	PbrVQ16
segdup00053(P)	PbrVQ7	PbrVQ28
segdup00054(P)	PbrVQ1	PbrVQ18
segdup00055(P)	PbrVQ20	PbrVQ23
segdup00056(P)	PbrVQ31	PbrVQ11
segdup00057(P)	PbrVQ9	PbrVQ30
segdup00058(P)	PbrVQ10	PbrVQ6
segdup00059(P)	PbrVQ4	PbrVQ23
segdup00060(P)	PbrVQ12	PbrVQ25
segdup00061(P)	PbrVQ28	PbrVQ25
segdup00062(P)	PbrVQ34	PbrVQ17
segdup00063(P)	PbrVQ7	PbrVQ25
segdup00064(P)	PcpVQ5	PcpVQ11
segdup00065(P)	PcpVQ28	PcpVQ24
segdup00066(P)	PcpVQ16	PcpVQ23
segdup00067(P)	PcpVQ9	PcpVQ21
segdup00068(P)	PcpVQ7	PcpVQ17
segdup00069(P)	PcpVQ15	PcpVQ2
segdup00070(P)	PcpVQ23	PcpVQ7
segdup00071(P)	PcpVQ23	PcpVQ17
"O" indicates orthologous gene pairs;"P" indicates paralogous gene pairs.
