# Supplementary material for: Genome Wide Identification, Evolutionary, and Expression Analysis of VQ Genes from Two Pyrus Species
Source: Genes (Basel). 2018 Apr 23;9(4):224. doi: 10.3390/genes9040224 (PMC5924566; doi:10.3390/genes9040224)
Supplement: Supplementary file 1 [file genes-09-00224-s001.zip › Table S4.xlsx]

## Sheet: Sheet1
Table S4: All MEME motif sequences in both P. bretschneideri and P. communis VQ motif-containing proteins.
Motif	Width	Best possible match
1	31	KKRSRAIYRYPTTIYHADTNNFRAMVQRLTG
2	159	NNFVRPPQFGHPSPTPMPPFPHGDSMWQNTAESPISAYMRYLQSSMLDPTPRGNQPQPQPQVPGQMQSQPPSTGLLPNPSVSAHPPPRMNAPGAHAPNLQHPQMNGPPLLPSPTSQFLLPSPTGYMNLLSPRSPYPLLSPGMQFPPPWTPNFQFSPMGQ
3	93	NNNVNFSSTNYQLLSDHHQNQGLFQNMQNPILTFQPLPQQPPPFHSSVSVPNFGARPSPHGVIGNLAMHSSLEGHLALNHHGSSPYVNTNQLG
4	113	TTHEDHAKVKVSSCQDDHIDNPDIAKSAISRSHDGNESCSDLTDEINCGGGNYDNNSMINNVHHQVGSSSSSGYSPNAMFSNPSPYFADIPLFTPTSNNSADFFCPPRPLYRF
5	40	YKGNPNGCSGLNCEEEEKAIKEKGFYLHPSPRTTPREREP
6	62	CTASSTPLCFGNQKGPINLSFGSNNNVTGSVMTPFVNRNYNYQYQQQLQRLAQQPLQLQQEQ
7	158	MYPIDNVSGSGNDVFQYSSSSVNYNPMQSVEVVDGFVMDQEDIALHEYSREFFSNIPYSTSENSLQRKFSSFGQIAEVKLVKDESSRKSKGFAFIQYTSQDDAMLALENMDRQNLDGRIIYVELARPGKDAYGEYPRTSGPPKKQNLPQQEEVSDCWY
8	44	HGVLGYSDGGLSSQDYHLRPSLDKCLEMNNVNSTIRGEGAVDSW
9	29	ARRKEMFTKGIRPPPFKIYERRHKIKKPT
10	41	MPGSDEWGQYYQQALMDNGQKTMPCRGGFSDATIVTTSSTT
11	56	PTNTTLFDHHLSSHNYTYDHFHTALSQPQPNSSNPNFIPNSRSNQPNSTNPVPNPQ
12	52	PKISSPFSVMYKELSDTLELSPMPRHQKVHDSTVDSSYLRLNLQPPSSHHWF
13	83	YQQRHNQQYLFSLRNNNDNVNGGDHGFLERLSSRVGPTNMVMGLSSDHDHHEFLREGIASQVPSSVRPPSSNTSANENRSYMF
14	113	KPSENGGCSNRRNNKKNPTSIPSREEPKPSKKNALIMADKMRDGCRGFVDQSRDRVKGEEGLMWNAENSGGFLERFADLEGFIQEFGGELPLLPTLDAPNSHLLHGFEGTQLV
15	98	HHHQMDPLSNMFDPLSSRLTNPNPLLNFDMMWSKTLRSDPNSTDLAGLSQPLLTSPCINQLGQSRGGAAAGGGGGGSSTFAALQIPQDIQNVSASFSA
16	29	MDNSANMHNDHLGVNKMGKNIRKSPLHQP
17	21	MDSGNSGSMQSSSGGEDQYHE
18	29	PEFMETRSLQSVAPPPIDIRVSSVPNHVP
19	15	LQLQENQHLHQEQQQ
20	15	RLLPLFPITSPRWRD
