# Supplementary material for: Genome Wide Identification, Evolutionary, and Expression Analysis of VQ Genes from Two Pyrus Species
Source: Genes (Basel). 2018 Apr 23;9(4):224. doi: 10.3390/genes9040224 (PMC5924566; doi:10.3390/genes9040224)
Supplement: Supplementary file 1 [file genes-09-00224-s001.zip › Table S5.xlsx]

## Sheet: Sheet1
Table S5: The FPKM values of PbVQ genes in different tissues or treatments.
Gene name	Fruit_stage1	Fruit_stage2	Fruit_stage3	Fruit_stage4	Fruit_stage5	Fruit_stage6	Fruit_stage7	PT	SPT	MP	HP	Leaf_T2	Fruit__CK	Leaf_CK	Leaf_T3	Pericarp_green	Pericarp_russet	Fruit_Salt	Fruit_GA
PbrVQ12	27.307	12.0055	13.9003	19.0953	8.65929	9.37693	13.9749	0	0	0	0	3.91464	0	12.7349	7.04538	24.0551	27.5524	18.0452	17.6293
PbrVQ28	4.56685	0	3.87449	0	0	0	0	0	0	0	0	9.44371	20.4909	0	6.03789	20.0768	0	0	4.50955
PbrVQ24	10.29	0	0	0	0	8.83366	0	0	0	0	0	0.412804	0	0	1.76004	0	0	0	0
PbrVQ25	0	0	0	0	0	0	0	0	0	0	0	0	0	0	0	0	0	0	0.350365
PbrVQ33	0	0	0	0	0	0	0	0	0	0	0	0	0	0	0.650398	0	0	0	0
PbrVQ16	3.02744	0	10.2739	10.5852	16.8005	12.9949	0	0	0	0	0	9.84903	40.6527	14.0664	4.50485	0	0	9.96604	2.2787
PbrVQ38	17.8647	0	5.0521	0	0	5.11212	5.07924	0	0	0	0	2.37311	0	0	1.41621	0	0	0	0.466493
PbrVQ39	0	0	0	0	0	0	0	0	0	0	0	0.550957	0	0	0.469733	0	0	0	0.216235
PbrVQ8	17.1194	15.053	11.6192	7.48204	2.71435	8.81791	11.6816	4.94147	0	0	0	5.82936	3.82343	3.96915	7.74188	7.48066	8.56822	0	2.79291
PbrVQ32	72.64	0	0	0	0	0	0	0	0	0	0	12.6632	0	0	9.13783	0	0	0	0
PbrVQ2	0	0	0	0	0	0	0	0	0	0	0	11.7137	20.6557	0	4.99399	0	0	0	0
PbrVQ3	0	0	0	0	0	0	0	0	0	0	0	1.02165	0	0	2.03258	0	0	0	0.133264
PbrVQ41	0	0	0	0	0	0	0	0	0	0	0	7.1498	0	26.1667	2.66747	0	0	0	0.174034
PbrVQ20	0	0	0	0	0	0	0	0	0	0	0	0.70136	0	0	0.29901	0	0	0	0.137166
PbrVQ23	0	0	0	0	0	0	0	477.74	281.838	588.493	566.442	0	0	0	0.216415	0	0	0	0
PbrVQ15	0	0	0	0	0	0	0	0	0	0	0	1.98315	0	0	0.939259	0	0	0	0.0866969
PbrVQ1	0	0	0	0	0	0	0	45.6096	0	0	0	0	0	0	0	0	0	0	0
PbrVQ18	0	0	0	0	0	0	0	0	0	0	0	0.593372	0	0	1.51773	0	0	0	0
PbrVQ13	0	0	0	0	0	0	0	0	0	0	0	2.882	0	0	7.39407	0	0	0	0
PbrVQ5	0	0	0	0	0	0	0	0	0	0	0	4.71595	0	0	3.44806	0	0	0	0
PbrVQ34	34.8929	0	0	12.2	16.5973	5.99092	0	0	0	0	0	11.4202	47.1473	32.6208	12.5864	30.8372	0	0	10.2746
PbrVQ6	0	0	5.35367	0	0	0	0	0	0	0	0	6.54193	0	58.9342	12.2272	0	0	0	0.889716
PbrVQ26	8.58202	18.8653	41.8654	46.8848	42.5224	31.3116	12.8101	0	0	0	0	2.63519	14.3851	9.95533	1.95633	0	10.7481	7.05332	7.47075
PbrVQ10	0	0	0	0	0	0	0	0	0	0	0	0.314372	0	0	0.268039	0	0	0	0.123166
PbrVQ9	3.35578	3.6884	0	0	0	2.88085	2.86232	0	0	0	0	0.266406	0	0	0.340636	0	0	0	7.89249
PbrVQ11	0	0	0	0	0	0	0	0	0	0	0	8.8153	0	0	4.46246	0	0	0	0.108117
PbrVQ36	0	0	0	0	0	0	0	0	0	0	0	0	0	0	0	0	0	0	0
PbrVQ30	0	0	2.72106	5.60704	7.628	5.50678	0	0	0	0	0	0.127281	0	0	0.108496	0	16.1034	0	0.553199
PbrVQ17	266.619	142.083	54.836	35.311	19.2153	34.6796	3.44566	0	0	0	0	65.812	199.216	234.983	77.037	408.007	365.732	186.463	79.2856
